# Supplementary material for: Stress‐linked morphological change associated with rearing techniques of hatchery‐reliant endemic landlocked Atlantic salmon ( Salmo salar m. sebago )
Source: J Fish Biol. 2025 Jul 24;107(5):1577–88. doi: 10.1111/jfb.70149 (PMC12710846; doi:10.1111/jfb.70149)
Supplement: Supplementary file 1 — FIGURE S1. Principal component analysis summarising body shape, based on 19 landmarks, of all fish used in this study (a) before and (b) after being adjusted for fish bending. Each point represents a fish, coloured by the side the photograph was taken on, either left (red) or right (blue). Adjustment for fish bending was done using the tpsUtil software. Thin‐plate splines describing the shape summarised by each of the two main principal components at their minimum and maximum are also provided on the x and y axes. As can be seen in the thin‐plate splines, extremes of the principal components in (a) are characterised by bending along the anteroposterior axis, but this effect is removed in (b) after the adjustment. [file JFB-107-1577-s002.zip]

Archive with 2 entries (2 files):
- Supplementary Figure 1 A.jpg
- Supplementary Figure 1 B.jpg
